# Supplementary material for: Integrated analysis of promoter mutation, methylation and expression of AKT1 gene in Chinese breast cancer patients
Source: PLoS One. 2017 Mar 16;12(3):e0174022. doi: 10.1371/journal.pone.0174022 (PMC5354459; doi:10.1371/journal.pone.0174022)
Supplement: S2 Table — (XLSX) [file pone.0174022.s003.xlsx]

## Sheet: rawdata
S2 Table. The raw data including sample information, methylation, expression, and AKT1 promoter mutation status.
SampleID	Subtype	Age	Age group	ER status	PR status	HER2 status	Lymph node metastasis	Tumor		Normal		AKT1 promoter mutation status
								Methyl	dCt	Methyl	dCt
S4_2	Luminal A	62	≥50	Positive	Positive	Negative	Yes	9.30256	3.8839	9.14525	3.91144	No
S35_4	Luminal B	30	<50	Positive	Negative	Positive	No	10.6023	3.22378	7.8541	4.82699	Yes
S13_2	Basal	42	<50	Negative	Negative	Negative	No	11.2586	4.00839	11.0377	2.65433	No
S15_2	Luminal A	45	<50	Positive	Positive	Negative	No	10.0724	4.6696	10.3263	3.54252	No
S20_3	Luminal B	53	≥50	Positive	Positive	Negative	Yes	7.41112	2.76895	8.93477	2.58261	No
S30_4	Luminal B	44	<50	Positive	Positive	Negative	Yes	6.20936	4.01696	8.80207	3.87956	No
S12_4	Basal	38	<50	Negative	Negative	Negative	No	7.48118	6.65309	9.83407	4.24009	No
S2_3	Luminal B	50	≥50	Negative	Positive	Positive	Yes	4.32318	3.33516	9.56568	2.81754	No
S6_2	unknown	55	≥50	Negative	Negative	unknown	No	11.7912	4.5808	7.4483	2.76004	No
S8_3	Luminal B	71	≥50	Positive	Positive	Negative	No	9.32137	-0.846705	11.7571	3.59187	Yes
S33_4	Luminal A	57	≥50	Positive	Positive	unknown	No	7.81921	4.13186	9.63284	3.79247	No
S13_4	Luminal B	39	<50	Positive	Negative	Negative	No	5.36955	3.08513	8.83153	2.67948	No
S10_2	HER2	42	<50	Negative	Negative	Positive	Yes	8.63434	4.31722	5.68441	5.13562	Yes
S23_2	Luminal B	52	≥50	Positive	Negative	Negative	No	7.09317	4.93476	6.44772	5.51637	Yes
S16_2	Luminal B	44	<50	Positive	Positive	Negative	Yes	8.63928	4.81026	7.69893	3.9993	Yes
S17_4	Luminal B	47	<50	Positive	Negative	Negative	Yes	3.64381	5.42066	7.80029	2.56259	No
S6_4	Luminal B	57	≥50	Positive	Positive	unknown	No	9.3753	3.88719	8.95245	3.5216	Yes
S8_2	Luminal A	48	<50	Positive	Positive	Negative	No	6.15499	3.23469	8.65006	3.18664	Yes
S8_4	Luminal A	62	≥50	Positive	Positive	Negative	No	8.6136	4.14158	8.4321	4.00723	No
S32_4	Luminal A	38	<50	Positive	Positive	Negative	No	7.96861	4.06519	6.89014	2.92892	Yes
S21_3	Luminal A	72	≥50	Positive	Positive	Negative	No	8.47417	3.69953	7.05728	2.75668	No
S11_3	Luminal A	51	≥50	Positive	Positive	Negative	No	6.52087	4.25284	8.29128	4.87321	No
S3_3	Luminal B	43	<50	Positive	Positive	Positive	Yes	12.7012	3.52427	8.62526	3.20507	No
S18_3	unknown	69	≥50	Positive	Positive	Negative	Yes	11.1111	3.89735	8.00153	3.78499	No
S36_4	Basal	44	<50	Negative	Negative	Negative	No	7.84767	5.61528	7.86959	3.77546	No
S17_3	Luminal B	51	≥50	Positive	Positive	unknown	No	7.64214	5.78055	10.3465	3.65552	Yes
S18_4	Luminal B	51	≥50	Positive	Positive	Negative	No	6.39488	3.19973	9.37034	3.77372	No
S18_2	Basal	44	<50	Negative	Negative	Negative	No	6.41631	3.73904	7.45974	3.07981	No
S26_4	Luminal B	44	<50	Positive	Positive	Negative	No	6.72211	4.38157	8.33574	3.68626	Yes
S25_4	Luminal B	62	≥50	Positive	Positive	Negative	Yes	5.2302	4.38201	8.13265	2.39908	No
S1_4	Luminal B	50	≥50	Positive	Negative	Positive	No	6.81672	4.05026	7.20574	4.27057	Yes
S3_4	HER2	38	<50	Negative	Negative	Positive	Yes	7.25464	2.1931	7.44733	3.57402	No
S19_3	Luminal B	46	<50	Positive	Positive	Negative	Yes	6.38673	4.13962	7.54138	3.01184	No
S15_3	Luminal A	44	<50	Positive	Positive	Negative	Yes	4.39197	4.5413	9.41365	2.86196	No
S31_4	Basal	40	<50	Negative	Negative	Negative	Yes	9.74921	6.19344	8.619	4.67684	Yes
S29_4	Basal	71	≥50	Negative	Negative	Negative	No	8.11536	5.2153	8.02473	3.28747	No
S14_4	Luminal B	49	<50	Positive	Positive	unknown	No	7.15147	2.85262	8.54543	4.02003	No
S11_4	HER2	61	≥50	Negative	Negative	Positive	Yes	3.96325	4.38992	9.34552	3.30493	No
S9_3	Luminal B	57	≥50	Positive	Positive	unknown	No	9.93837	5.11408	7.64991	2.6235	No
S46_4	Luminal B	57	≥50	Positive	Negative	Positive	No	10.3337	2.88743	6.55492	3.28458	No
S5_2	Luminal B	56	≥50	Positive	Positive	Negative	No	7.38803	4.74831	8.50327	4.47125	No
S7_4	Luminal B	41	<50	Positive	Positive	Positive	Yes	11.5988	3.97231	10.7497	4.26259	No
S5_4	HER2	49	<50	Negative	Negative	Positive	No	9.07354	4.98669	9.73734	3.94385	No
S37_4	Basal	40	<50	Negative	Negative	Negative	Yes	11.3746	2.98251	7.16525	4.31375	Yes
S13_3	Luminal B	63	≥50	Positive	Positive	Positive	Yes	4.04067	2.8473	7.44979	4.11528	Yes
S49_4	Luminal B	45	<50	Positive	Positive	Negative	No	5.28884	4.10953	8.81705	3.44733	No
S19_4	Luminal A	61	≥50	Positive	Positive	Negative	No	5.40008	4.60329	7.76767	3.72577	No
S22_4	Luminal A	84	≥50	Positive	Positive	Negative	No	6.44951	3.13863	7.13952	3.27396	No
S39_4	Luminal A	65	≥50	Positive	Positive	Negative	No	7.6611	2.5604	8.5337	4.39985	No
S11_2	unknown	57	≥50	Positive	Negative	unknown	No	7.88627	3.96347	6.55088	4.94576	No
S28_4	HER2	43	<50	Negative	Negative	Positive	No	10.5809	2.67004	11.7942	2.61215	No
S6_3	Luminal A	41	<50	Positive	Positive	Negative	No	5.19694	2.91725	6.82719	2.94092	No
S7_2	Luminal A	41	<50	Positive	Positive	Negative	No	3.88134	5.17491	6.95978	3.25148	No
S14_2	Luminal B	47	<50	Positive	Positive	Negative	No	6.87537	2.72736	9.42688	4.11766	No
S21_4	Luminal B	35	<50	Positive	Positive	Negative	No	7.50333	4.40034	6.64961	4.55613	Yes
S43_4	Basal	46	<50	Negative	Negative	Negative	No	6.88288	5.39695	8.2406	3.02724	No
S23_3	Luminal B	45	<50	Positive	Positive	Positive	No	7.31588	3.55926	11.1563	3.76612	No
S42_4	Luminal A	44	<50	Positive	Negative	Negative	No	6.58592	2.55155	11.1786	3.99551	Yes
S23_4	Basal	45	<50	Negative	Negative	Negative	Yes	7.32731	4.49431	8.56835	3.80137	No
S34_4	Luminal B	45	<50	Positive	Positive	Negative	Yes	4.96704	4.46294	8.1407	3.33989	Yes
S44_4	Luminal A	38	<50	Positive	Positive	Negative	Yes	5.42997	3.77528	5.87375	4.69299	No
S50_4	Luminal A	57	≥50	Positive	Positive	Negative	No	7.0701	3.57247	10.4751	5.05227	No
S24_3	Luminal B	51	≥50	Positive	Negative	Positive	Yes	7.5462	1.65241	6.92072	2.53683	No
S20_4	Luminal B	67	≥50	Positive	Negative	Negative	No	3.46481	3.83566	8.63723	4.10306	No
S4_4	Luminal A	67	≥50	Positive	Positive	Negative	No	9.50949	3.71628	8.55743	4.20004	No
S41_4	Luminal B	50	≥50	Positive	Negative	Negative	No	7.40078	2.90098	6.32286	2.62137	No
S4_3	Luminal B	50	≥50	Positive	Positive	Positive	No	13.1443	3.32019	7.29106	3.94164	No
S20_2	HER2	31	<50	Negative	Negative	Positive	Yes	6.43846	4.06824	7.99004	4.03963	No
S5_3	Luminal B	35	<50	Positive	Positive	Positive	No	11.6007	2.8681	11.3704	4.12436	No
S16_4	Basal	47	<50	Negative	Negative	Negative	Yes	5.3942	5.20704	8.85254	5.13324	No
S2_4	HER2	50	≥50	Negative	Negative	Positive	No	7.92917	2.99763	8.18071	3.65542	Yes
S38_4	Basal	58	≥50	Negative	Negative	Negative	No	9.80319	2.06279	8.06027	3.87967	Yes
S22_2	Luminal B	50	≥50	Positive	Positive	Negative	No	6.24723	2.86112	10.849	3.16817	No
S47_4	Luminal B	53	≥50	Positive	Negative	Negative	No	7.92864	5.30616	9.71431	2.87878	No
S24_4	Luminal A	49	<50	Positive	Positive	Negative	Yes	8.1965	3.95318	6.20004	3.38633	No
S14_3	Luminal B	61	≥50	Positive	Positive	unknown	No	5.0199	4.60031	7.15019	4.09641	Yes
S48_4	Luminal B	46	<50	Positive	Negative	Negative	Yes	6.70512	7.12252	6.6753	3.79424	No
S10_4	Luminal A	52	≥50	Positive	Positive	Negative	Yes	5.15463	4.15279	7.87999	3.09775	No
S12_3	unknown	60	≥50	Positive	Positive	unknown	No	5.30876	4.60197	8.86462	3.11431	No
S9_2	Luminal B	69	≥50	Positive	Positive	Negative	Yes	4.1599	1.63406	7.87534	4.31006	No
S21_2	Luminal B	74	≥50	Positive	Positive	unknown	No	6.74838	4.36326	7.71574	3.34918	No
S27_4	Luminal A	57	≥50	Positive	Positive	Negative	No	5.34801	3.67468	10.2348	3.91439	Yes
S16_3	Luminal A	50	≥50	Negative	Positive	Negative	Yes	6.87056	4.62706	6.98955	4.77122	No
S1_2	Luminal B	40	<50	Negative	Positive	Negative	No	3.72558	5.7939	10.3566	3.85988	No
S10_3	Luminal B	38	<50	Positive	Positive	Negative	Yes	8.14124	2.10529	7.00071	3.90966	Yes
S45_4	Luminal A	56	≥50	Positive	Positive	Negative	Yes	9.52921	4.52961	6.42965	3.40903	Yes
S22_3	unknown	46	<50	Positive	Positive	unknown	No	9.21753	2.93445	8.04212	3.12715	No
S19_2	HER2	69	≥50	Negative	Negative	Positive	No	3.73714	4.07394	4.28727	3.6047	No
S1_3	Luminal B	32	<50	Positive	Positive	Negative	No	9.6233	4.45776	5.39848	2.953	No
S7_3	Luminal A	41	<50	Positive	Positive	Negative	Yes	4.44765	3.93242	6.60492	3.49107	No
S17_2	Luminal B	69	≥50	Positive	Negative	Positive	No	8.33146	4.94139	13.2951	3.80232	No
S24_2	Luminal B	56	≥50	Positive	Positive	unknown	Yes	6.81508	5.16763	4.89181	3.8414	No
S15_4	Luminal B	58	≥50	Positive	Positive	Positive	No	6.82962	2.97901	7.80637	3.12207	No
S40_4	HER2	52	≥50	Negative	Negative	Positive	No	11.124	3.13382	10.8448	4.3732	No
S9_4	HER2	63	≥50	Negative	Negative	Positive	Yes	10.4057	4.68572	10.5987	3.99061	No
